# Supplementary material for: Chamber volume development, metabolic rates, and selective extinction in cephalopods
Source: Sci Rep. 2020 Feb 19;10:2950. doi: 10.1038/s41598-020-59748-z (PMC7031508; doi:10.1038/s41598-020-59748-z)
Supplement: Supplementary file 1 — Supplementary Table 1. [file 41598_2020_59748_MOESM1_ESM.xlsx]

## Sheet: modern nautiloids
taxon	Allonautilus scrobiculatus	Nautilus pompilius
chamber number/ chamber volume	RUB-Pal 11247	PIM 7825	RUB-Pal 11248	RUB-Pal 11266	RUB-Pal 11267	RUB-Pal 11268	RUB-Pal 11270	RUB-Pal 11271	Nehrke	Bochum Tierpark 01	Bochum Tierpark 02	AMNH FI 63303	AMNH FI 63304	AMNH FI 63305	AMNH FI 63306
1	0.39	0.2	3.66	2.99	3.02	1.08	5.18	2	0.26	3.78	3.26	0.74	0.37	0.94	0.45
2	5.07	3.19	17.22	13.15	19.53	5.6	23.89	12.12	3.87	20.85	20.64	5.35	3.51	5.24	4.65
3	23.29	14	61	41.85	61.33	27.58	81.15	58.53	18.51	78.99	65.67	18.94	15.62	22.53	17.29
4	78.8	51.22	141.97	103.55	161.01	86.77	170.09	148.56	69.04	184.28	136.65	59.56	47.93	63.17	53.9
5	179.4	127.15	231.5	221.9	281.98	206.03	248	247.33	167.41	300.58	245	138.93	121.01	146.49	112.64
6	267.13	220.99	289.95	292.92	293.49	345.02	235.6	291.37	262.35	303.64	280.34	265.69	220.21	233.45	208.47
7	289.94	281.27	236.08	257.17	161.51	340.4	183.78	207.25	258.35	217.68	195.84	355.42	245.84	336.14	231.89
8	226.27	156.2	292.84	229.22	356.87	228.2	316.44	285.7	227.38	295.08	293.25	183.44	214.91	267.91	172.6
9	338.3	243.46	335.54	287.08	311.21	311.82	317.5	345.07	299.03	319.47	305.39	283.44	184.97	226.72	245.64
10	375.68	271.12	388.69	376.25	421.91	450.97	391.64	343.89	287.8	348.28	426.36	282.29	272.21	282.41	284
11	385.64	356.31	450.31	432.25	463.34	460.7	377.9	424.14	369.54	426.81	477.05	219.54	310.84	352.81	344.05
12	465.58	423.05	528.89	402.24	532.78	564.65	450.05	481.18	426.67	435.63	551.04	419.04	366.67	436.09	389.21
13	548.44	474.51	606.53	521.38	628.86	683.72	477.68	641.76	446.75	550.54	602.58	519.1	392.09	442.46	524.26
14	676.02	541.36	726.15	678.99	694.73	850.02	558.35	773.91	499.93	664.67	703.86	603.01	452.47	542.06	578.55
15	811.79	622.94	884.82	779.44	940.77	995.49	650.27	954.76	655.76	772.72	813.3	698.33	513.89	524.84	665.61
16	995.36	745.41	1057.91	987.97	1011.51	985.36	873.46	1061.57	776.5	982.07	1046.3	840.83	634.84	682.1	811.29
17	1086.86	837.42	1295.89	1298.64	1168.37	1429.75	1051.48	1322.63	966.27	1066.81	1224.29	959.81	747.65	883.82	837.93
18	1337.48	933.64	1539.4	1429.81	1401.7	1642.04	1063.95	1597.49	1059.15	1238.52	1453.19	1185.26	832.95	996.28	1128.02
19	1615.38	1277.14	1681.88	1612.09	1721.35	1488.38	1374.95	1864.71	1258.08	1522.08	1731.35	1500.79	1065.37	1169.84	1280.36
20	1949.15	1435.84	1898.66	2275.91	2171.96	1777.95	1598.91	2246.5	1453.84	1866.64	1691.02	1765.71	1203.88	1482.64	1653.56
21	2342.17	1820	2393.33	2703.98	2401.9	2042.85	1871.16	2844.55	1689.28	2243.26	2232.19	1940.26	1442.19	1757.1	1889.64
22	2799.56	2000.88	2789.72	3471.52	2912.63	2084.3	2278.08	3624.06	2030.72	2707.65	2627.39	2006.29	1690.06	2005.45	2278.12
23	3393.86	2469.93	3424.49	4143.06	3834.4	2629.71	2781.75	4171.4	2475.83	3019.42	3083	2446.54	2117.77	2491.19
24	4069.9	3240.48	4287.56	4910.91	4291.27	2807.32	3244.87	5539.19	2573.36	3788.56	3876.9	3021.02	2555.8	3111.45
25	4875.67	3667.87	5394.52	6513.75	5484.55	3358.81	4051.05	6869.18	2793.77	4662.41	4791.68	3482.75	3328.8	3733.07
26	5806.7	4734.8	6954.42	7653.46	6523.06		4866.9	8585.99	3670.7	5631.66	5746.21	4175.8	3711.52	2715.36
27	7152.42	5767.06	7969.87	8966.62	8377.88		6276.04	11193.3	3891.03	5834.81	7442.59	4377.94	3800.16	3002.04	8169.36
28	8976.36	6971.86	11101.4	11570.4	10340.9		7648.67	11259.2	5111.14	7396.24	8458.19	5784.62	4175.91	2984.23	10103.5
29	10997.9	8327.5	13632.6	14628.4	12479.1		9591.27	15676.8	6868.51	8888.99	10903.2	5345.28	4028.58	3311.48	8986.06
30	13177.4	11022.9	16139.7	16478.9	15318.4		10180.8	20833.8	7227.3	10740.4	12663.3	5078	4192.68	3573.28	12239.4
31	16559.3	12586.9	20813.6	20125.1	18015.3		13164.4	21079.9	8904.59	10840.6	16026.8	6562.66	4627.22	4745.69	10860.9
32	19894.2	16695.6	21662	24339.5	20482.7				10112.3	11772.8	20379.9	5227.04	4778.31	4823.6
33	18917.7	19976.3	21414.2	24488	24993.5				10335.6	14219.5	18456.5	5200.71	5659.71	5154.95
34		24968.8			28152.9				10339.6	14109.4	19691.8	4610.25	5857.58	5689.6
35		18140.4			25152.2				8155.24
total volume	130619	151408	150646	162238	201568	25804.5	76405.2	124988	95685.5	117455	148646	69564.4	59813.5	58196.4	64071.4

## Sheet: fossil nautiloids
taxon	Eutrephoceras nebrascensis	Eutrephoceras sp.
chamber number/ chamber volume	AMNH FI 102486	SD 002	SD 003
1		2.35	3
2		2.6	8.22
3		8.1	22.75
4		17.12	28.91
5		22.52	20.97
6	15.28	23.7	24.3
7	16.82	37.11	23.11
8	20.21	49.58	26.64
9	21.51	53.7	22.12
10	25.48	46.11	24.27
11	32.6	54.67	17.44
12	36.8	52.44	22.53
13	45.49	44.39	38.01
14	63.43	34.65	58.02
15	71.85	39.48	84.19
16	96.66	49.76	101
17	106.71	51.72	135.55
18		79.11	178.28
19		87.04	194.21
20		125.33	237.87
21		152.72	291.82
22		200.5	363.24
23		245.83
24		289.7
25		358.37
26		481.21
27		545
28		752.31
29		872.4

## Sheet: ammonoids
taxon	Tetragonites sp.			Gaudryceras sp.
chamber number/ chamber volume	NMA00803	HKD TG 001	HKD TG 002	HKD GC
n	64.905	16.66	10.77	20.41
n+1	78.4571	17.09	12.89	17.47
n+2	91.2585	11.17	12.13	12.21
n+3			11.36	10.07
n+4			12.82	12.43
n+5			11.73	18.58
n+6			22.27	17.23
n+7	242.029			22.54
n+8	285.267			40.59
n+9	345.076	21.35		41.15
n+10	412.725	29.05		58.37
n+11	556.304	44.05		75.06
n+12	720.796	51.21	57.74	84.62
n+13	897.822	60.26	66.22	93.95
n+14	1085.64	69.89	83.41	93.57
n+15		80.77	89.02	106.05
n+16			99.24	122.26
n+17			113.93	118.57
n+18			128.36	150.45
n+19			137.3	151.52
n+20			154.38	217.89
n+21			177.17
n+22			214.14
n+23
n+24
n+25
n+26
n+27
n+28

## Sheet: modern coleoid
taxon	Spirula spirula
chamber number/ chamber volume	PIM 017853
1	0.088
2	0.065
3	0.12
4	0.181
5	0.285
6	0.437
7	0.608
8	0.861
9	1.139
10	1.533
11	1.997
12	2.556
13	3.214
14	4.09
15	5.556
16	6.815
17	9.065
18	11.565
19	14.174
20	13.698
21	19.014
22	24.543
23	29.635
24	38.476
25	47.5
26	53.947
27	63.765
28	71.178
29	73.432
30	68.567
31	60.673
32	52.575
33	40.365

## Sheet: chamber volume increase rate
taxon	Allonautilus scrobiculatus	Nautilus pompilius															Eutrephoceras nebrascensis	Eutrephoceras sp.			Spirula spirula					Naglik et al. (2015)				Lemanis et al. (2016)
	RUB-Pal 11247	PIM 7825	RUB-Pal 11248	RUB-Pal 11266	RUB-Pal 11267	RUB-Pal 11268	RUB-Pal 11270	RUB-Pal 11271	Nehrke	Bochum Tierpark 01	Bochum Tierpark 02	AMNH FI 63303	AMNH FI 63304	AMNH FI 63305	AMNH FI 63306		AMNH FI 102486	SD 002	SD 003		PIM 017853	Lemanis et al. (2016)-non-pathological specimen	Lemanis et al. (2016)-pathological specimen	PIMUZ 37573		Goniatites	Diallagites	Fidelites		Arnsbergites	Amauroceras	Cadoceras
	13	15.95	4.70492	4.39799	6.46689	5.18519	4.61197	6.06	14.8846	5.51587	6.33129	7.22973	9.48649	5.57447	10.3333			1.10638	2.74		0.738636	0.827965	0.943662	0.554217		0.222222	0.410256	0.134021		0.0840768	0.0776825	0.0573132
	4.59369	4.38871	3.54239	3.18251	3.1403	4.925	3.39682	4.82921	4.78295	3.78849	3.18169	3.54019	4.45014	4.29962	3.71828			3.11538	2.76764		1.84615	1.4984	1.29851	1.52174		2	1.375	1.38462		1.3518	1.52621	1.75931
	3.38343	3.65857	2.32738	2.47431	2.62531	3.14612	2.096	2.53819	3.72988	2.33295	2.08086	3.14467	3.0685	2.80382	3.11741			2.11358	1.27077		1.50833	1.47873	1.66667	1.64286		1.125	0.818182	1.22222		1.00646	1.275	1.33399
	2.27665	2.48243	1.63063	2.14293	1.75132	2.37444	1.45805	1.66485	2.42483	1.6311	1.7929	2.33261	2.52472	2.31898	2.0898			1.31542	0.725355		1.57459	1.42288	1.37241	1.38261		0.888889	1.11111	0.727273		1.80001	1.15539	1.38445
	1.48902	1.73803	1.25248	1.32005	1.04082	1.67461	0.95	1.17806	1.56711	1.01018	1.14424	1.9124	1.81977	1.59362	1.85076			1.0524	1.1588		1.53333	1.34733	1.46734	1.20755		1.125	1.1	1.375		1.58617	1.45032	1.2457
	1.08539	1.27277	0.814209	0.877953	0.550308	0.986609	0.780051	0.711295	0.984753	0.716902	0.69858	1.33772	1.11639	1.43988	1.11234		1.10079	1.56582	0.951029		1.3913	1.29013	1.42123	1.44271		1.11111	1.04545	1.36364			1.01999	1.21958
	0.780403	0.555338	1.24043	0.891317	2.20958	0.670388	1.72184	1.37853	0.880124	1.35557	1.4974	0.516122	0.874186	0.797019	0.744318		1.20155	1.33603	1.15275		1.41612	1.32747	1.3759	1.33935		0.8	1.26087	1.26667			0.942235	0.986686
	1.49512	1.55864	1.14581	1.25242	0.872054	1.36643	1.00335	1.20781	1.31511	1.08266	1.0414	1.54514	0.860686	0.846254	1.42317		1.06432	1.0831	0.83033		1.32288	1.42722	1.34501	1.42588		1.125	1.41379	0.789474			1.20385	1.29441
	1.11049	1.11361	1.1584	1.31061	1.35571	1.44625	1.23351	0.99658	0.962445	1.09018	1.39612	0.995943	1.47164	1.24563	1.15616		1.18457	0.858659	1.0972		1.34592	1.37332	1.26953	1.36862		1.11111	1.56098	0.966667			1.12738	0.923664
	1.02651	1.31422	1.15853	1.14884	1.0982	1.02158	0.964917	1.23336	1.28402	1.22548	1.11889	0.777711	1.14191	1.24928	1.21144		1.27943	1.18564	0.718583		1.30267	1.28361	1.24103	1.26105		1.7	0.859375	1.34483		1.42581	0.864815	1.11561
	1.20729	1.18731	1.1745	0.930573	1.14987	1.22563	1.19092	1.13448	1.1546	1.02066	1.1551	1.90872	1.17961	1.23605	1.13126		1.12883	0.95921	1.29186		1.27992	1.27765	1.32562	1.3034		0.882353	0.927273	1.35897			1.1724
	1.17797	1.12164	1.1468	1.29619	1.18034	1.21087	1.06139	1.33372	1.04706	1.26378	1.09353	1.23878	1.06933	1.01461	1.34698		1.23614	0.846491	1.68708		1.25743	1.25281	1.32606	1.17815		1.46667	1.01961	0.811321			1.20201
	1.23262	1.14088	1.19722	1.30229	1.10475	1.24323	1.16888	1.20592	1.11904	1.20731	1.16808	1.16165	1.154	1.22511	1.10356		1.39437	0.780581	1.52644		1.27256	1.03982	1.27504	1.3495		1.04545	1.07692	1.11628			1.06656
	1.20084	1.15069	1.21851	1.14794	1.35415	1.17114	1.16463	1.23368	1.3117	1.16256	1.15549	1.15807	1.13574	0.968232	1.15048		1.13274	1.13939	1.45105		1.35844	1.50044	0.394174	1.39693		0.695652	1.19643	1.16667			1.12432
	1.22613	1.1966	1.19562	1.26754	1.07519	0.989824	1.34323	1.11187	1.18412	1.27093	1.28649	1.20406	1.23536	1.29963	1.21887		1.3453	1.26039	1.19967		1.2266	1.26749	0.913938	1.20772		0.9375	1.14925	1.44643			1.2967
	1.09193	1.12344	1.22495	1.31445	1.15508	1.45099	1.20381	1.24592	1.24439	1.08629	1.17011	1.1415	1.1777	1.29573	1.03284		1.10397	1.03939	1.34208		1.33015	1.20175	1.63153	1.29041		0.933333	1.32468	0.864198		0.843648	1.13725
	1.23059	1.1149	1.18791	1.10101	1.19971	1.14848	1.01186	1.20781	1.09612	1.16096	1.18697	1.23489	1.11409	1.12724	1.3462			1.52958	1.31523		1.27579	1.30638	1.04266	1.26074		1.28571	0.794118	1.47143		1.21581	1.05168
	1.20778	1.36791	1.09256	1.12749	1.22804	0.906421	1.29231	1.16727	1.18782	1.22895	1.19141	1.26621	1.27903	1.17421	1.13505			1.10024	1.08935		1.22559	1.24424	1.33093	1.18178		1	2.28395	0.883495		1.26222	1.24215
	1.20662	1.12426	1.12889	1.41178	1.26178	1.19455	1.16289	1.20474	1.1556	1.22637	0.976706	1.17652	1.13001	1.26739	1.29148			1.43991	1.22481		0.966417	1.16161	1.20479	1.32198		0.888889	0.724324	1.16484		1.44273	0.992454
	1.20164	1.26755	1.26054	1.18809	1.10587	1.14899	1.17027	1.26621	1.16194	1.20176	1.32003	1.09886	1.19795	1.18512	1.14277			1.21854	1.2268		1.38809	0.948518	1.20038	1.15383		1.125	0.91791	1.42453		1.21791	1.14735
	1.19528	1.09938	1.16562	1.28386	1.21264	1.02029	1.21747	1.27404	1.20212	1.20702	1.17705	1.03403	1.17187	1.14134	1.20558			1.31286	1.24474		1.29079	1.48125	1.39043	1.3083		3.83333	1.36179	1.27152		0.564009	0.966764
	1.21228	1.23442	1.22754	1.19344	1.31647	1.26168	1.22109	1.15103	1.21919	1.11514	1.17341	1.21943	1.25307	1.24221				1.22608			1.20747	1.22437	1.22617	1.2403		1.33333	0.608955	0.791667		1.06243	1.16296
	1.1992	1.31197	1.25203	1.18533	1.11915	1.06754	1.16649	1.3279	1.03939	1.25473	1.25751	1.23481	1.20684	1.24898				1.17846			1.29833	1.19111	1.30638	1.12949		0.706522	1.35294	1.44737		0.993618	1.0368
	1.19798	1.13189	1.25818	1.32638	1.27807	1.19645	1.24845	1.24011	1.08565	1.23065	1.23596	1.15284	1.30245	1.19978				1.23704			1.23454	1.14079	1.22835	1.24853		0.630769	1.8587	1.07273		1.16503	1.10371
	1.19095	1.29089	1.28916	1.17497	1.18935		1.20139	1.24993	1.31389	1.20789	1.19921	1.199	1.11497	0.72738				1.34277			1.13573	1.27686	1.18659	1.1576		1.09756	0.953216	1.00847		1.35909	1.23827
	1.23175	1.21802	1.14602	1.17158	1.28435		1.28954	1.30367	1.06002	1.03607	1.29522	1.04841	1.02388	1.10558				1.13256			1.18199	1.18694	1.19865	1.22382		1.02222	1.39468	1.29832		0.944316	0.991806
	1.25501	1.20891	1.39292	1.29038	1.2343		1.21871	1.00589	1.31357	1.26761	1.13646	1.32131	1.09888	0.994067	1.23676			1.38039			1.11625	1.03123	1.27097	1.18924		1.58696	0.973607	1.11003		1.1159	1.1902
	1.2252	1.19444	1.228	1.26429	1.20678		1.25398	1.39235	1.34383	1.20183	1.28907	0.92405	0.964719	1.10966	0.889396			1.15963			1.03167	0.928174	1.16105	1.12045		1.89041	0.795181	1.21866		1.22979	1.13007
	1.19818	1.32368	1.18391	1.1265	1.22752		1.06146	1.32896	1.05224	1.20828	1.16143	0.949997	1.04073	1.07906	1.36204						0.933748	0.668505	1.18646	1.18246		0.942029	1.02273	1.23923		1.02889	1.38011
	1.25664	1.14188	1.28959	1.22127	1.17606		1.29306	1.01182	1.23208	1.00933	1.26561	1.29237	1.10364	1.3281	0.887373						0.884872		1.26461			0.930769	1.31111	1.32432		1.33442	1.06587
	1.20139	1.32643	1.04076	1.20941	1.13696				1.13563	1.08599	1.27161	0.796482	1.03265	1.01642							0.86653		1.18381			1.1157	1.14407	0.93586		1.03292	1.15934
	0.950916	1.1965	0.988561	1.0061	1.22023				1.02208	1.20783	0.905624	0.994963	1.18446	1.06869							0.76776		1.16584			1.25185	1.1	1.18069			1.07453
		1.24992			1.12641				1.00039	0.992261	1.06693	0.886466	1.03496	1.10372												1.30769	1.05724	1.16227			1.1474
		0.726523			0.893415				0.788738																	1.28959	1.19214	1.29171			1.21914
																										0.929825	0.918967	1.15466
																										1.1283	1.19767	1.1172
																										1.19398	0.979773	1.24864
																										1.15126	1.39389	1.21222
																										1.09732	0.875	1.29118
																										1.2439	1.26649	1.18194
																										2.55437	1.08094	1.33559
																											1.16568	1.15368
																											1.1171	1.15043
																											1.1109	1.14507
																											1.08137	1.20325
																										0.794138	1.11255	0.471625
																										1.39895	1.04263	2.73502
																										1.38065	1.06868	1.49087
																										0.915378	1.139	1.2394
																										1.17097	1.21742	1.14407
																										1.21817	1.17326	1.2299
																										1.11707	1.07321	1.22343
																										0.863381	1.12212	1.17144
																										1.32153	1.10297	1.13017
																										1.12466	1.10988	1.21407
																										1.26009	1.00362	1.20498
																										1.11227	1.11316	1.12638
																										1.36091	1.10089	1.26591
																										1.09418	1.0268	1.16746
																										1.08875	1.01903	1.13094
																										1.2439	1.11304	1.15728
																										1.24131	1.47565	1.18039
																										1.04358	1.24561	1.10634
																										1.05397	0.941516	1.27266
																										1.02488	0.981511	1.21626
																										1.09213	1.33851	1.18287
																										1.04733	1.0318	1.24604
																										1.24657	1.04931	1.06813
																										1.05349	1.00437
																										1.18256	1.27887
																										1.11251	0.890582
																										1.10683	1.19513
																										1.15465	1.0859
																										1.07042	1.00272
																										0.983723	1.26415
																										1.01091	1.09534
																										1.23494	1.118
																										1.08819	0.976979
																										1.07417	0.89321
																										1.07063	0.75874
																										1.06187
																										0.993871
																										1.08768
																										1.03913
																										1.05604
